# Supplementary material for: Signals from the niche promote distinct modes of translation initiation to control stem cell differentiation and renewal in the Drosophila testis
Source: PLoS Biol. 2025 Mar 11;23(3):e3003049. doi: 10.1371/journal.pbio.3003049 (PMC12136000; doi:10.1371/journal.pbio.3003049)
Supplement: S3 Table — (XLSX) [file pbio.3003049.s003.xlsx]

## Sheet: Eya-B3
Oligo name		Oligo sequence (5' to 3')
eya_B3_1		GTCCCTGCCTCTATATCTTTAGCGATCCTATTGTCGGCTGGAGCG
eya_B3_2		GTCCCTGCCTCTATATCTTTACATTTCCACGATAGCTATTGTAGA
eya_B3_3		GTCCCTGCCTCTATATCTTTCCGATTTTGTGCGCACTGTAAATGT
eya_B3_4		GTCCCTGCCTCTATATCTTTCCAGTGCCATCGTGCGTCCAGTGCG
eya_B3_5		GTCCCTGCCTCTATATCTTTGCGGTACCCACACTGCTGCCTCCGC
eya_B3_6		GTCCCTGCCTCTATATCTTTTCCGTGGGACTCTCGGAGAGATTCG
eya_B3_7		GTCCCTGCCTCTATATCTTTACCGCATACGGTGAGTAGTTGGCCG
eya_B3_8		GTCCCTGCCTCTATATCTTTCTGTGGGCGGAGATGCGCCAGAAGG
eya_B3_9		GTCCCTGCCTCTATATCTTTGAGTAGAAGGGCGGCGGCGTGTACT
eya_B3_10		GTCCCTGCCTCTATATCTTTTCCGAGCGTATCTGTAGCCAGGCCT
eya_B3_11		GTCCCTGCCTCTATATCTTTGATGCGTGCACTTGGCCCGGGCTGC
eya_B3_12		GTCCCTGCCTCTATATCTTTCCGGAGCCAGTGCTCGGCGAGATCG
eya_B3_13		GTCCCTGCCTCTATATCTTTGGCTTCACCGCCTCACTGTTCCCGG
eya_B3_14		GTCCCTGCCTCTATATCTTTTTGACGCAGTTCTCCCGCTGGGAGA
eya_B3_15		GTCCCTGCCTCTATATCTTTTAGGTGCTCTTGCGCCCAAAGCGAG
eya_B3_16		GTCCCTGCCTCTATATCTTTTGGAAGCCATCCGTGGCGAAGTTGT
eya_B3_17		GTCCCTGCCTCTATATCTTTCTCACACCGGTGGGCAGGCAGAGAT
eya_B3_18		GTCCCTGCCTCTATATCTTTGATGCTGTGGCCAGACTGCAGCTGC
eya_B3_19		GTCCCTGCCTCTATATCTTTGGCTGCTGATGGCGTCTACCACGCG
eya_B3_20		GTCCCTGCCTCTATATCTTTCCACCAGCCTGTTGATATGTGGAGA
eya_B3_R1		TTCGAGTAGTGACCGCTCAGCGAGGTTCCACTCAACTTTAACCCG
eya_B3_R2		CGTTTTCCGGGTCCCAGAAGGGTGCTTCCACTCAACTTTAACCCG
eya_B3_R3		ACGATCCGCTCATAGCAGGTTTCATTTCCACTCAACTTTAACCCG
eya_B3_R4		GACTCCGACTTGACCGCTGCACTCGTTCCACTCAACTTTAACCCG
eya_B3_R5		TTGCTCGTTGCCACGCCCCCAGAGCTTCCACTCAACTTTAACCCG
eya_B3_R6		TGGTGCACCGGCGTCGTCGAGTGGGTTCCACTCAACTTTAACCCG
eya_B3_R7		TGACTCGCACTCGAGCTGGGCGAGCTTCCACTCAACTTTAACCCG
eya_B3_R8		AGGGCAGTGTAGAGGGCGCGAATGTTTCCACTCAACTTTAACCCG
eya_B3_R9		GCCGCCGCATAAGGAGTTCCGTATCTTCCACTCAACTTTAACCCG
eya_B3_R10		GCCCAGTTGTCGGTCGCCACCTCGATTCCACTCAACTTTAACCCG
eya_B3_R11		GATCCGGCCACCGAGCCGTTGTCCATTCCACTCAACTTTAACCCG
eya_B3_R12		GCGGACACATTGCCCAGCGGGCCAATTCCACTCAACTTTAACCCG
eya_B3_R13		AGATCCCAGACGAACACCCGCTCCGTTCCACTCAACTTTAACCCG
eya_B3_R14		GCCAGTTGCGTGGAGGTTACCAGCATTCCACTCAACTTTAACCCG
eya_B3_R15		TCCTCGTTCCCATCCCCAATCACCATTCCACTCAACTTTAACCCG
eya_B3_R16		GGCGGGGCGCCTGGTGGAGTGTTCGTTCCACTCAACTTTAACCCG
eya_B3_R17		AGCTTGCGCATCCAATCGACGCCGCTTCCACTCAACTTTAACCCG
eya_B3_R18		CTGCTGCCGGCGGACTGCGCAAAACTTCCACTCAACTTTAACCCG
eya_B3_R19		TCCGAGGCAGTGCTTCTGGTGGGGCTTCCACTCAACTTTAACCCG
eya_B3_R20		TCCTCGCCAGAAACTCCACCGCTGGTTCCACTCAACTTTAACCCG

## Sheet: Soc36e-B3
Oligo name		Oligo sequence (5' to 3')
socs36e_B3_1		GTCCCTGCCTCTATATCTTTGGGCGACTCGACCACGAAGCCCGGC
socs36e_B3_2		GTCCCTGCCTCTATATCTTTGACCCGTATGTTGACCCCCTCGTCG
socs36e_B3_3		GTCCCTGCCTCTATATCTTTGTTATTCACGGGCTGTCGTTCGGTT
socs36e_B3_4		GTCCCTGCCTCTATATCTTTTCAGGAGGAGTTGGAGTGACGCTCC
socs36e_B3_5		GTCCCTGCCTCTATATCTTTGAACACACACGGATCGTGGCAGTCG
socs36e_B3_6		GTCCCTGCCTCTATATCTTTCAGATTGGCCGACATCCGACCAAAG
socs36e_B3_7		GTCCCTGCCTCTATATCTTTAAATCCGTCCGAGCTGCATTCCAAT
socs36e_B3_8		GTCCCTGCCTCTATATCTTTTGGAAGCTCGAGGTGGGGCAGAGTC
socs36e_B3_9		GTCCCTGCCTCTATATCTTTCTCGAGCACTTCGCAATACTCGACG
socs36e_B3_10		GTCCCTGCCTCTATATCTTTCAGCCGACCGGGCAGCTCCATCTGG
socs36e_B3_11		GTCCCTGCCTCTATATCTTTCACGCAGGCGGGGTCCTTGTAGTGC
socs36e_B3_12		GTCCCTGCCTCTATATCTTTCCGGAATGTGACCGAGAAGAGGAAC
socs36e_B3_13		GTCCCTGCCTCTATATCTTTAGTCTGGGGCGACTGGGGGGCGGGC
socs36e_B3_14		GTCCCTGCCTCTATATCTTTGGATGAGGACGGAGCCGATGGGCCC
socs36e_B3_15		GTCCCTGCCTCTATATCTTTCATGTTGCGGGCGGCTCCGATTCCG
socs36e_B3_16		GTCCCTGCCTCTATATCTTTGGAGAAGGTCTGCCTTCTGTGCAGG
socs36e_B3_17		GTCCCTGCCTCTATATCTTTGTGATGGCTGGCGTCCGGAACGGCG
socs36e_B3_18		GTCCCTGCCTCTATATCTTTGACAGTGGCCTCTGTGAGGATCTCT
socs36e_B3_19		GTCCCTGCCTCTATATCTTTTCGATTTGTCACCACGCCCACCTCG
socs36e_B3_20		GTCCCTGCCTCTATATCTTTAATCTGCCCATTTGCATTCAGCGAA
socs36e_B3_R1		GGTGACCACAGTTACGCGGCCGCCATTCCACTCAACTTTAACCCG
socs36e_B3_R2		CACCACCTCGGCGTGCTGAACGTAGTTCCACTCAACTTTAACCCG
socs36e_B3_R3		AGCGCCGACGCTTCCCGCTAAACCGTTCCACTCAACTTTAACCCG
socs36e_B3_R4		TTTGCCCCTCCGTCCACGTCCTGATTTCCACTCAACTTTAACCCG
socs36e_B3_R5		CAAAAGTCCTGTCACCGTGGGCGCCTTCCACTCAACTTTAACCCG
socs36e_B3_R6		CGTGGCGACAGTCTTCTGGTAGCAATTCCACTCAACTTTAACCCG
socs36e_B3_R7		CTCGCTTTCAAGAGTGCCACAACTCTTCCACTCAACTTTAACCCG
socs36e_B3_R8		TGAGAACTTGCTAAGGTGATGACCCTTCCACTCAACTTTAACCCG
socs36e_B3_R9		CGACAACATATTGCTGACTGGCAGCTTCCACTCAACTTTAACCCG
socs36e_B3_R10		GTAGTGATACTCCTTAAGGTAGCTCTTCCACTCAACTTTAACCCG
socs36e_B3_R11		TATCGTCAGGCAGGGCTCGAAGAACTTCCACTCAACTTTAACCCG
socs36e_B3_R12		GCGAGCGTGCAGTGACCTGCCGTACTTCCACTCAACTTTAACCCG
socs36e_B3_R13		CGTGGCCAGGGGACGTGGCCGGGGCTTCCACTCAACTTTAACCCG
socs36e_B3_R14		GAGGTGCTCCTGAAGATTGGACGATTTCCACTCAACTTTAACCCG
socs36e_B3_R15		CATGAAGTCGATTTGCGAGTGCACGTTCCACTCAACTTTAACCCG
socs36e_B3_R16		AATGGTCGCCCGGGAGAGCTGCTGCTTCCACTCAACTTTAACCCG
socs36e_B3_R17		TGTGATCCGAATGATGAGCTGATGATTCCACTCAACTTTAACCCG
socs36e_B3_R18		CACTTCCGCCGGCGATGTGGCGGCTTTCCACTCAACTTTAACCCG
socs36e_B3_R19		GGCCGCTTCCGGCGAACTGCCAGCATTCCACTCAACTTTAACCCG
socs36e_B3_R20		GTAGCCGCCCTCCAGCGTCACATTCTTCCACTCAACTTTAACCCG

## Sheet: CkIIalpha-B3
Oligo name		Oligo sequence (5' to 3')
CkIIalpha_B3_1		GTCCCTGCCTCTATATCTTTGTGATCATAGCGTAAAAGTTTATCA
CkIIalpha_B3_2		GTCCCTGCCTCTATATCTTTATAATCGTCTTGATTGCCCCAATCA
CkIIalpha_B3_3		GTCCCTGCCTCTATATCTTTATGGTAAAATTCGGCAAGTCCCCAA
CkIIalpha_B3_4		GTCCCTGCCTCTATATCTTTATGTTGGTTGTCAGAATGGACAAAT
CkIIalpha_B3_5		GTCCCTGCCTCTATATCTTTTTCCGTTCTCAGTCGGTTGGTGGTC
CkIIalpha_B3_6		GTCCCTGCCTCTATATCTTTATTAGTTCCTCCACGCAAGTTCTCC
CkIIalpha_B3_7		GTCCCTGCCTCTATATCTTTATCATGTCCGTGGAAAAATGGCTCT
CkIIalpha_B3_8		GTCCCTGCCTCTATATCTTTATCACGATGCATTATTCCCATGCTG
CkIIalpha_B3_9		GTCCCTGCCTCTATATCTTTAAACAAGTAGTAACGAATCTCATAA
CkIIalpha_B3_10		GTCCCTGCCTCTATATCTTTCATTTTTCTCAACAAAACGTTCCTT
CkIIalpha_B3_11		GTCCCTGCCTCTATATCTTTATCATACATCTGGTAATCTACCAGT
CkIIalpha_B3_12		GTCCCTGCCTCTATATCTTTTAGAATGTCGTGAAATCTTGGATCG
CkIIalpha_B3_13		GTCCCTGCCTCTATATCTTTCAACGCTGGTGTTCGAGAAACTGGG
CkIIalpha_B3_14		GTCCCTGCCTCTATATCTTTAGACAGTAGCTTAAGTTATTTTATT
CkIIalpha_B3_R1		TGCTTCGCGAGCTGTGAGTCGATCATTCCACTCAACTTTAACCCG
CkIIalpha_B3_R2		TCCACGGCCTAATTTACGGACCAACTTCCACTCAACTTTAACCCG
CkIIalpha_B3_R3		CACACGAACATTATATTCTTGACCATTCCACTCAACTTTAACCCG
CkIIalpha_B3_R4		AAAGTCTAGTGCTTCAGGAGAAACTTTCCACTCAACTTTAACCCG
CkIIalpha_B3_R5		TTGTAGCAGTAAGTTTATGTGAGCTTTCCACTCAACTTTAACCCG
CkIIalpha_B3_R6		CTTGACAACGGCTAAAAGTGTTATTTTCCACTCAACTTTAACCCG
CkIIalpha_B3_R7		GGCAATGCGTACCAATTGATCATAGTTCCACTCAACTTTAACCCG
CkIIalpha_B3_R8		ATCTATCATAACATTGTGGGGCTTTTTCCACTCAACTTTAACCCG
CkIIalpha_B3_R9		GCAGTAGTCAAGTGCCTTAAGAAGCTTCCACTCAACTTTAACCCG
CkIIalpha_B3_R10		GTACACGCGAGCCGCACTAGGAAGTTTCCACTCAACTTTAACCCG
CkIIalpha_B3_R11		ACCTAGTGACCACATATCCAGTGAGTTCCACTCAACTTTAACCCG
CkIIalpha_B3_R12		TTCCCATCGCTTTCGTGAGTGACGCTTCCACTCAACTTTAACCCG
CkIIalpha_B3_R13		ATCTGTGTTGTTGACGTGCTCAAAATTCCACTCAACTTTAACCCG
CkIIalpha_B3_R14		CTTAACGAACAGTTGAAGTCATTTTTTCCACTCAACTTTAACCCG
