# Supplementary material for: Signals from the niche promote distinct modes of translation initiation to control stem cell differentiation and renewal in the Drosophila testis
Source: PLoS Biol. 2025 Mar 11;23(3):e3003049. doi: 10.1371/journal.pbio.3003049 (PMC12136000; doi:10.1371/journal.pbio.3003049)
Supplement: S1 Data — (XLSX) [file pbio.3003049.s012.xlsx]

## Sheet: Fig 1H
testis	OPP in 1st Zfh1+	OPP in 2nd Zfh1+	OPP in Eya+	OPP in the hub	Mean for hub	Normalized 1st Zfh1+	Normalized 2nd Zfh1+	Normalized Eya+
0222-16	74.236	67.568	46.809	47.74	53.7414	1.38136	1.25728	0.871004
	87.584	50.721	68.434	49.623		1.62973	0.943798	1.27339
	86.028	65.46	57.816	53.34		1.60078	1.21806	1.07582
	83.024	60.512	61.777	55.969		1.54488	1.12598	1.14952
	82.574	60.831	51.631	62.035		1.53651	1.13192	0.96073
	86.504		58.181			1.60963		1.08261
			54.283					1.01008
			54.788					1.01947
0222-17	62.248	55.541	49.789	35.559	36.1585	1.72153	1.53604	1.37697
	70.375	46.399	45.833	36.758		1.94629	1.28321	1.26756
	55.911	55.801	37.565			1.54628	1.54323	1.0389
	47.567	53.948	33.024			1.31551	1.49199	0.913312
		43.983	39.788				1.21639	1.10038
0222-18	79.872	72.891	57.115	52.267	49.0968	1.62683	1.48464	1.16332
	73.278	60.451	55.84	50.72		1.49252	1.23126	1.13735
	66.888	54.872	51.334	50.95		1.36237	1.11763	1.04557
	73.534	59.978	45.807	42.45		1.49774	1.22163	0.932995
	67.009	53.776	34.6			1.36484	1.09531	0.704731
	68.579	62.865	39.011			1.39681	1.28043	0.794574
		49.321	49.577				1.00457	1.00978
			43.485					0.8857
0222-19	94.979	100.655	56.807	58.855	59.7616	1.5893	1.68428	0.95056
	114.42	83.366	51.796	62		1.91461	1.39498	0.86671
	73.988	72.601	55.596	57.429		1.23805	1.21484	0.930296
	117.956	86.731	65.974	60.026		1.97378	1.45128	1.10395
	115.043	94.791	55.409	60.498		1.92503	1.58615	0.927167
	119.269					1.99575
	109.593					1.83384
0226-9	63.166	65.596	49.898	47.491	49.235	1.28295	1.3323	1.01347
	58.272	57.466	53.416	47.829		1.18355	1.16718	1.08492
	69.482	53.281	45.637	50.618		1.41123	1.08218	0.926922
	70.385	71.141	50.611	51.002		1.42957	1.44493	1.02795
	80.574	67.399	49.834			1.63652	1.36892	1.01217
	68.209	95.975	54.041			1.38538	1.94932	1.09761
	62.705	57.897	59.019			1.27359	1.17593	1.19872
	79.462	57.228				1.61393	1.16234
	78.854	60.014				1.60158	1.21893
	62.682					1.27312
	62.549					1.27042
0226-10	60.48	43.861	43.136	41.264	44.051	1.37295	0.995687	0.979229
	46.476	46.954	48.114	46.838		1.05505	1.0659	1.09223
	55.67	50.404	49.701			1.26376	1.14422	1.12826
	52.42	47.492	49.902			1.18998	1.07811	1.13282
	57.632					1.3083
0226-11	60.045	50.087	50.064	34.413	34.4625	1.74233	1.45338	1.45271
	70.954	66.608	64.707	34.512		2.05888	1.93277	1.87761
	78.1	72.801				2.26623	2.11247
	66.396					1.92662
	62.12					1.80254
	66.985					1.94371
0226-12	112.733	101.41	90.78	82.02	79.8265	1.41223	1.27038	1.13722
	114.188	117.437	84.377	77.633		1.43045	1.47115	1.057
	113.097	109.238	71.635			1.41679	1.36844	0.897384
	107.623	95.907	77.385			1.34821	1.20144	0.969415
	116.725	89.138	75.495			1.46223	1.11665	0.945739
		87.473	82.72				1.09579	1.03625
		93.547	88.402				1.17188	1.10743
0226-13	68.234	62.855	50.035	46.964	47.036	1.45068	1.33632	1.06376
	56.92	50.62	39.356	47.331		1.21014	1.0762	0.836721
	66.995	42.087	39.423	46.813		1.42433	0.894783	0.838145
	64.553	59.167	48.572			1.37242	1.25791	1.03266
	58.371	47.889	52.753			1.24099	1.01814	1.12155
	47.495	45.171	44.454			1.00976	0.96035	0.945106
	51.547					1.09591
0226-14	45.423	52.902	41.51	42.736	40.574	1.11951	1.30384	1.02307
	48.953	49.747	43.649	38.412		1.20651	1.22608	1.07579
	55.272	40.522	39.034			1.36225	0.998718	0.962045
	52.069	51.593	47.898			1.28331	1.27158	1.18051
	52.72	48.083	43.55			1.29935	1.18507	1.07335
	60.423		40.135			1.4892		0.98918
	52.245					1.28765
	55.664					1.37191
0226-15	51.521	56.391	45.549	50.095	50.3263	1.02374	1.12051	0.905074
	50.876	43.581	46.023	49.438		1.01092	0.86597	0.914493
	60.321	47.448	44.726	50.626		1.1986	0.942808	0.888721
	69.367	46.331	43.173	51.146		1.37835	0.920613	0.857862
	68.373	59.777	46.778			1.3586	1.18779	0.929495
	71.784	58.402	50.435			1.42637	1.16047	1.00216
	50.263	50.323	49.626			0.998743	0.999935	0.986086
	49.22	48.995	44.595			0.978018	0.973548	0.886118
	60.404	53.861	47.859			1.20025	1.07024	0.950975
	70.373	51.266	53.662			1.39834	1.01867	1.06628
	67.775	63.151	57.866			1.34671	1.25483	1.14982
	59.154	61.279	54.925			1.17541	1.21763	1.09138
	60.55					1.20315
						1.44009	1.23761	1.03625	Mean normalised OPP

## Sheet: Fig 1I
Control	testis	OPP in 1st Zfh1+	OPP in the hub	Mean OPP in hub	Normalized OPP		Stat92Ets	testis	OPP in 1st Zfh1+	OPP in the hub		Normalized OPP
	0314-46	70.3	51.924	49.7485	1.41311			0228-23	50.323	38.878	38.8955	1.2938
		68.778	47.573		1.38251				58.765	38.913		1.51084
		66.485			1.33642				69.013			1.77432
		59.048			1.18693				44.305			1.13908
		68.963			1.38623				46.506			1.19567
		85.49			1.71844				51.606			1.32679
		76.717			1.5421				57.306			1.47333
		75.287			1.51335				50.406			1.29593
		74.52			1.49793				57.44			1.47678
		81.537			1.63898				60.189			1.54745
		58.144			1.16876				56.813			1.46066
		102.989			2.07019				59.053			1.51825
		99.086			1.99174				47.569			1.22299
		107.077			2.15237				60.953			1.5671
		75.522			1.51808				54.494			1.40104
		64.18			1.29009			0228-24	54.875	46.029	44.949	1.22083
	0314-47	64.444	60.883	64.693	0.996151				57.177	44.035		1.27204
		79.297	68.503		1.22574				58.38	44.783		1.29881
		68.009			1.05126				66.023			1.46884
		96.423			1.49047				71.791			1.59717
		62.058			0.959269				77.732			1.72934
		54.21			0.837958				66.768			1.48542
		65.898			1.01863				69.689			1.5504
		89.136			1.37783				70.559			1.56976
	0314-48	155.253	110.626	101.33	1.53215				64.955			1.44508
		121.229	98.846		1.19638			0228-25	66.859	65.866	65.838	1.01551
		110.464	94.518		1.09014				63.58	66.569		0.965704
		167.24			1.65045				67.712	65.079		1.02846
		88.858			0.876917				68.598			1.04192
		93.681			0.924514				71.996			1.09353
		130.153			1.28445				72.969			1.10831
		138.962			1.37138				70.098			1.0647
		106.605			1.05206				68.43			1.03937
		102.264			1.00922
		167.999			1.65794			0228-27	87.296	65.367	65.367	1.33548
		154.82			1.52788				84.649			1.29498
		184.177			1.8176				74.188			1.13495
		188.766			1.86288				71.909			1.10008
		220.312			2.1742				83.862			1.28294
		184.705			1.82281				79.902			1.22236
		144.508			1.42611				100.071	77.633	77.633	1.28903
		179.893			1.77532				105.372			1.35731
		172.391			1.70128				95.107			1.22508
	0314-49	76.156	55.717	58.1253	1.3102				96.519			1.24327
		91.607	55.004		1.57603			0228-28	88.476	84.665	85.2477	1.03787
		84.974	63.655		1.46191				93.185	82.002		1.09311
		62.283			1.07153				88.99			1.0439
		70.137			1.20665				75.891			0.890241
		70.974			1.22105				98.07			1.15041
		83.534			1.43714				100.221	89.076		1.17565
		94.158			1.61991				93.504			1.09685
		91.311			1.57093			0308-2	71.515	42.835	41.2167	1.7351
		97.452			1.67658				63.975	39.569		1.55216
		69.169			1.19				46.922	40.576		1.13842
		83.777			1.44132				72.969	41.887		1.77037
		97.302			1.674				60.34			1.46397
		100.529			1.72952				85.55			2.07561
		76.025			1.30795				92.193			2.23678
		91.364			1.57184				51.623			1.25248
	0314-50	90.331	70.98	70.98	1.27263				67.69			1.64229
		106.996			1.50741				50.308			1.22057
		72.997			1.02842				58.981			1.431
		69.268			0.975881			0308-4	46.692	39.08	39.4183	1.18452
		94.751			1.3349				63.38	40.89		1.60788
		102.321			1.44155				38.226	38.285		0.969752
		80.934			1.14024				50.235			1.27441
		93.166			1.31257				60.626			1.53802
		73.941			1.04172				51.854			1.31548
		94.55			1.33207				39.447			1.00073
		101.824			1.43454				52.945			1.34316
		92.938			1.30935			0308-5	78.169	63.108	63.108	1.23865
	0314-51	70.464	55.1665	55.1665	1.2773				84.996			1.34683
		73.785			1.3375				67.535			1.07015
		61.527			1.1153				78.199			1.23913
		89.783			1.62749				76.136			1.20644
		73.744			1.33675				67.278			1.06608
		54.613			0.989967
		92.942			1.68475			0308-6	54.143	35.017	35.757	1.51419
		85.449			1.54893				29.245	35.322		0.817882
		79.191			1.43549				20.831	36.932		0.582571
		85.851			1.55622				30.095			0.841653
		62.281			1.12896				45.992			1.28624
		57.748			1.04679				61.084			1.70831
		67.192			1.21799				56.149			1.57029
		90.903			1.64779				66.035			1.84677
		63.925			1.15876			0308-7	42.987	33.007	33.7273	1.27454
		90.426			1.63915				47.563	33.408		1.41022
		66.239			1.20071				48.733	34.767		1.44491
		80.658			1.46208				45.365			1.34505
		90.167			1.63445				48.613			1.44135
		77.471			1.40431				51.182			1.51752
	0314-52	63.177	44.832	46.391	1.36184				48.996			1.45271
		53.378	45.622		1.15061				39.845			1.18139
		77.629	48.719		1.67336				38.09			1.12935
		70.195			1.51312
		52.882			1.13992
		73.261			1.57921
		54.189			1.16809
		83.286			1.79531
		76.301			1.64474
		52.876			1.13979
		79.908			1.72249
		76.595			1.65107
		64.715			1.39499
		64.61			1.39273
		61.32			1.32181
		82.883			1.78662

## Sheet: Fig 1J
control	testis	OPP in 1st Zfh1+	OPP in 2nd zfh1	OPP in the hub	Average hub OPP	Normalized OPP in 1st Zfh1+	Normalized OPP in 2nd zfh1		tj>upd	testis	OPP in 1st Zfh1+	OPP in 2nd zfh1	OPP in the hub	Average hub OPP	Normalized OPP in 1st Zfh1+	Normalized OPP in 2nd zfh1
	0401-112	77.176	62.525	55.997	56.348	1.36963	1.10962			0901-1	103.257	95.137	62.316	57.0093	1.81123	1.6688
		74.142	58.448	56.699		1.31579	1.03727				90.29	79.567	58.33		1.58378	1.39569
		74.943	56.027			1.33	0.994303				91.124	62.243	54.851		1.59841	1.09181
		80.017	37.905			1.42005	0.672695				88.636	87.626	52.54		1.55477	1.53705
		80.017	73.808			1.42005	1.30986				73.003	71.73			1.28055	1.25822
		91.123	64.226			1.61715	1.13981				81.986	74.873			1.43812	1.31335
		88.297	48.651			1.56699	0.863402				88.498	76.642			1.55234	1.34438
		83.536	42.416			1.4825	0.752751				103.591	82.978			1.81709	1.45552
		76.183	41.653			1.35201	0.73921				121.231	123.436			2.12651	2.16519
		74.77	51.232			1.32693	0.909207				112.213				1.96833
		65.548	59.669			1.16327	1.05894				85.367				1.49742
		76.479	67.735			1.35726	1.20208			0901-2	66.615	80.056	53.321	52.5133	1.26853	1.52449
		100.517				1.78386					73.092	58.565	52.788		1.39188	1.11524
		79.072				1.40328					73.087	63.068	51.431		1.39178	1.20099
		81.714				1.45017					78.698	63.613			1.49863	1.21137
	0401-113	55.997	48.416	36.818	38.3957	1.45842	1.26098				64.486	81.216			1.22799	1.54658
		56.699	43.531	38.24		1.4767	1.13375				99.214	56.971			1.88931	1.08489
		71.542	50.323	40.129		1.86328	1.31064				93.159	80.508			1.77401	1.5331
		56.169	37.616			1.4629	0.979694				105.595	75.502			2.01082	1.43777
		58.072	56.58			1.51246	1.4736				60.102	79.129			1.14451	1.50684
		39.41	44.179			1.02642	1.15062				86.613	49.53			1.64935	0.943189
		80.115	51.835			2.08656	1.35002				90.987	93.196			1.73265	1.77471
		42.993				1.11974					62.251	74.827			1.18543	1.42491
		47.462				1.23613					74.082	75.366			1.41073	1.43518
		66.542				1.73306					107.236	61.255			2.04207	1.16647
		45.206				1.17737						92.687				1.76502
		59.482				1.54919						71.99				1.37089
		43.685				1.13776				0901-3	58.972	50.826	34.181	35.0825	1.68095	1.44876
	0401-115	34.088	37.455	29.982	27.7373	1.22896	1.35035				55.819	56.42	35.984		1.59108	1.60821
		28.661	35.275	27.265		1.0333	1.27175				61.11	40.693			1.74189	1.15992
		40.388	25.199	25.965		1.45609	0.908487				51.047	50.193			1.45506	1.43071
		36.657	39.478			1.32158	1.42328				71.516	58.019			2.03851	1.65379
		51.289	35.748			1.8491	1.2888				73.85	52.427			2.10504	1.49439
		45.785	35.431			1.65066	1.27738			0901-4	100.558	71.962	47.686	47.686	2.10875	1.50908
		50.192	29.799			1.80955	1.07433				83.931	77.909			1.76008	1.63379
		43.176	27.509			1.5566	0.991768				65.132	60.188			1.36585	1.26217
		44.856	26.545			1.61717	0.957013				82.222	73.368			1.72424	1.53856
		41.006				1.47837					68.326	84.762			1.43283	1.7775
		49.674				1.79087					71.691	76.963			1.5034	1.61395
	0401-117	46.952	26.305	34.249	34.2235	1.37192	0.768624				78.396	56.987			1.644	1.19505
		46.273	40.843	34.198		1.35208	1.19342				76.561				1.60552
		29.204	34.193			0.853332	0.999109				103.13				2.16269
		34.072	46.349			0.995573	1.3543			0901-6	46.193	48.474	35.567	35.3287	1.30752	1.37209
		36.17	36.792			1.05688	1.07505				45.317	52.972	37.386		1.28273	1.49941
		54.563	27.221			1.59431	0.795389				44.987	57.145	33.033		1.27339	1.61752
		44.728	24.367			1.30694	0.711996				50.565	72.143			1.43127	2.04205
		42.985				1.25601					51.03	46.108			1.44444	1.30512
		40.5				1.1834					37.046	56.319			1.04861	1.59414
	0401-118	56.503	40.328	40.134	38.844	1.45461	1.0382				58.289	45.159			1.64991	1.27825
		55.762	53.754	38.534		1.43554	1.38384				48.943	43.395			1.38536	1.22832
		38.717	39.497	37.864		0.996731	1.01681				56.973	55.555			1.61266	1.57252
		40.593	33.403			1.04503	0.859927				70.327				1.99065
		57.767	48.86			1.48715	1.25785			0901-8	60.002	50.678	32.044	31.373	1.91254	1.61534
		49.269	54.785			1.26838	1.41039				53.064	46.584	30.702		1.69139	1.48484
		57.956	41.456			1.49202	1.06724				57.806	46.828			1.84254	1.49262
		50.133	36.928			1.29062	0.950674				50.518	42.422			1.61024	1.35218
		64.373	38.578			1.65722	0.993152				68.594	45.45			2.1864	1.4487
		73.977	45.619			1.90446	1.17442				70.421	47.961			2.24464	1.52873
		69.639				1.79279					50.202	67.594			1.60017	2.15453
		53.401				1.37476					55.867	58.534			1.78074	1.86574
		55.777				1.43592					61.051				1.94597
		47.652				1.22675					48.194				1.53616
		62.057				1.5976					65.27				2.08045
		50.482				1.29961					52.618				1.67717
		61.074				1.57229				0901-9	99.021	85.703	67.628	68.3773	1.44816	1.25338
		62.891				1.61907					101.64	107.605	70.02		1.48646	1.57369
	0328-30	51.047	66.172	41.107	39.5987	1.28911	1.67107				93.523	97.36	67.484		1.36775	1.42386
		52.6	54.964	39.575		1.32833	1.38803				101.818	122.154			1.48906	1.78647
		61.609	42.278	38.114		1.55584	1.06766				67.075	101.533			0.980954	1.48489
		50.172	42.922			1.26701	1.08393				120.418	124.791			1.76108	1.82503
		46.119	44.699			1.16466	1.1288				118.869	92.765			1.73843	1.35666
		49.436	57.206			1.24843	1.44464				85.387	102.374			1.24876	1.49719
		49.291	49.939			1.24476	1.26113					91.868				1.34354
		56.505	45.944			1.42694	1.16024					81.343				1.18962
		58.543	40.013			1.47841	1.01046					95.791				1.40092
		39.672	53.134			1.00185	1.34181					94.002				1.37475
		54.852	43.357			1.3852	1.09491					104.118				1.5227
		55.656	52.658			1.4055	1.32979					61.848				0.90451
		58.577	47.49			1.47927	1.19928					97.393				1.42435
		51.39	65.205			1.29777	1.64665					75.42				1.103
		57.887	65.105			1.46184	1.64412			0901-10	76.092	70.307	52.132	56.5547	1.34546	1.24317
		55.004	51.441			1.38904	1.29906				77.564	84.95	59.417		1.37149	1.50209
		61.242				1.54657					86.106	60.769	58.115		1.52253	1.07452
		73.659				1.86014					70.403	87.413			1.24487	1.54564
		66.256				1.67319					93.969	90.712			1.66156	1.60397
	0328-31	52.417	36.701	35.925	35.1875	1.48965	1.04301				87.846	62.449			1.55329	1.10422
		45.291	31.9	34.45		1.28713	0.906572				64.613	83.86			1.14249	1.48281
		39.892	41.289			1.1337	1.1734				96.604				1.70815
		37.498	46.399			1.06566	1.31862			0920-2	885.468	1105.25	433.583	433.583	2.04221	2.54911	NB in this sample, OPP fluorescence varied significantly between optical slices, therefore each measurement was normalised only to the hub in the same slice.
		37.914	40.871			1.07748	1.16152					794.8				1.8331
		48.201	25.438			1.36983	0.722927					1099.09				2.53489
		50.209	39.035			1.4269	1.10934					1174.71				2.7093
		43.665	39.343			1.24092	1.1181					1228.63				2.83367
		50.706	33.95			1.44102	0.964831					1087.43				2.50801
		48.985	31.599			1.39211	0.898018				1089.72		591.971	591.971	1.84083
		48.245	27.677			1.37108	0.786558				1416.84	1392	649.124	649.124	2.18269	2.14443
		43.764	35.723			1.24374	1.01522				1377.13				2.12152
		37.092	38.034			1.05412	1.0809				851.854				1.31231
		43.563				1.23802					1143.86	1054.76	672.768	672.768	1.70023	1.56779
		45.2				1.28455					1264.71	1125.08			1.87986	1.67232
		46.92				1.33343						1192.77				1.77294
		46.377				1.318						1076.84				1.60061
		48.03				1.36497						1094.83				1.62735
											1496.18	1345.8	728.922	728.922	2.05259	1.84628
												1259.99				1.72857
												1531.47				2.101
												1390.81				1.90803
										0920-1	1396.76	1147.49	628.707	689.67	2.02526	1.66382
											1703.61	1275.6	655.417		2.47019	1.84958
											1297.52	1254.67	676.544		1.88137	1.81923
											1569.35	2028.64	693.608		2.27551	2.94147
											1546.12	1544.71	714.913		2.24182	2.23979
											1370.91	1572.72	768.829		1.98777	2.28039
											1462.43	1263.74			2.12048	1.83238
											1687.45	1600.55			2.44675	2.32075
											1572.03	1336.12			2.2794	1.93733
											1383.36				2.00583
											1421.94				2.06178
											1652				2.39535

## Sheet: Fig 2H
Zfh1+Eya- cell number	Control	eIF4G RNAi	eIF4E RNAi	eIF4A RNAi	eIF3d1 RNAi
	47	0	0	0	1
	33	0	15	0	4
	23	0	16	0	0
	27	1	15	0	0
	25	2	12	13	0
	36	0	15	0	0
	30	0	25	1	0
	40	3	7	0	0
	45	8	12	0	0
	35	8	17	0	0
	37	8	20	0	4
	21	4	22	0	2
	32	10	16	0	0
	31	11	15	0	2
	35	10	3	0	0
	33	1	25	0
	33	8	10	1
	30	7	19	2
	29	0	3	5
	32		2	11
	37		16	3
	45		24	0
	23
	26
	28
	23

## Sheet: Fig 2I
control	testis	OPP in CySC	OPP in GSC	Average in GSCs	Normalized OPP		tj>eIF2α RNAi	testis	OPP in CySC	OPP in GSC	Average in GSCs	Normalized OPP		tj>eIF1A RNAi	testis	OPP in CySC	OPP in GSC	Average in GSCs	Normalized OPP		tj>eIF3a RNAi	testis	OPP in CySC	OPP in GSC	Average in GSCs	Normalized OPP		tj>eIF3h RNAi	testis	OPP in CySC	OPP in GSC	Average in GSCs	Normalized OPP		tj>eIF4A RNAi	testis	OPP in CySC	OPP in GSC	Average in GSCs	Normalized OPP		tj>eIF4G RNAi	testis	OPP in CySC	OPP in GSC	Average in GSCs	Normalized OPP		tj>eIF3d1 RNAi
	0328-29	53.416	62.87	63.409	0.842404			0328-33	53.325	73.18	72.2236	0.738332			0629-2	15.267	46.535	45.4399	0.335983			0629-12	42.499	63.033	58.8724	0.721883			0228-17	61.276	92.251	96.3614	0.635898			0819-44	51.046	85.127	72.6392	0.702734			0328-43	70.029	82.323	84.3928	0.829798
		46.381	60.783		0.731458				43.756	65.822		0.605841				18.123	47.179		0.398835				38.905	51.396		0.660836				57.043	85.152		0.591969				26.473	77.225		0.364445				70.655	73.666		0.837216
		52.901	58.464		0.834282				38.332	55.586		0.530741				28.605	42.905		0.629513				42.698	59.985		0.725263				52.937	94.71		0.549359				31.092	72.187		0.428033				59.086	97.054		0.700131
		42.382	67.417		0.668391				44.46	79.013		0.615588				32.457	41.367		0.714285				49.309	65.058		0.837557				52.184	98.219		0.541544				28.963	74.662		0.398724				45.68	82.902		0.541278
		52.725	63.298		0.831507				43.221	66.869		0.598433				19.653	41.84		0.432506				47.638	54.89		0.809174				52.158	98.178		0.541275				28.621	73.005		0.394016				58.693	86.019		0.695474
		55.651	67.622		0.877651				46.915	83.681		0.64958				21.969	55.153		0.483474				48.643			0.826245				65.43	110.263		0.679006				43.622	87.172		0.60053				42.537			0.504036
		47.892			0.755287				45.803	81.414		0.634184				17.967	43.1		0.395402				52.816			0.897127				56.802	95.757		0.589468				37.082	68.732		0.510496				57.93			0.686433
		52.95			0.835055				46.394			0.642366				23.535			0.517937				45.089			0.765877				48.005			0.498177				57.205	60.794		0.787522			0401-119	34.732	48.191	54.6299	0.63577
		43.046			0.678863			0328-34	42.936	105.566	88.9555	0.482668				16.364			0.360124				41.06			0.697441				48.075			0.498903				27.874	65.885		0.383732				44.894	50.338		0.821785
		46.714			0.736709				53.202	91.918		0.598074				24.138			0.531208				40.021			0.679792				46.479			0.48234				41.955	61.603		0.577581				32.479	66.965		0.594528
		66.106			1.04253				49.917	86.161		0.561146				21.489			0.472911				41.014			0.696659				56.093			0.582111				37.533			0.516704				39.512	60.445		0.723267
		52.126			0.82206				51.536	92.966		0.579346				18.887			0.415648				38.578			0.655282				46.647			0.484084				29.506			0.406199				34.195	58.495		0.62594
		43.317			0.683136				62.089	93.147		0.697978				28.044			0.617167			0629-13	22.863	53.737	48.1299	0.475027			0228-18	48.291	64.967	67.761	0.712667				34.356			0.472968				39.536	43.581		0.723707
	0328-30	51.638	81.583	80.9612	0.637812				55.152	75.807		0.619995				21.353			0.469918				24.016	43.88		0.498983				42.518	64.04		0.62747				41.868			0.576383				26.722	54.394		0.489146
		49.965	70.619		0.617147				60.766	88.132		0.683106				25.62			0.563822				29.389	45.434		0.610619				38.387	66.837		0.566506				45.086			0.620684				36.623			0.670384
		41.898	95.256		0.517507				45.357	77.947		0.509884				25.226			0.555151				31.686	55.289		0.658344				40.441	63.662		0.596818			0819-46	16.644	42.8	41.8972	0.397258				32.522			0.595315
		50.989	83.57		0.629796				54.431			0.61189				23.195			0.510455				38.231	37.628		0.79433				46.02	75.382		0.679152				21.486	40.274		0.512827			0401-120	51.674	93.59	98.8756	0.522616
		49.178	73.778		0.607427			0328-35	40.645	90.692	90.2784	0.450218			0629-3	13.284	22.258	23.7195	0.560046				27.702	49.322		0.575568				51.176	70.714		0.755243				27.721	30.042		0.661644				65.687	106.634		0.66434
		48.928			0.604339				49.8	83.768		0.551627				13.166	22.459		0.555071				26.144	54.009		0.543197				42.583	68.725		0.628429				25.364	47.546		0.605387				77.358	110.535		0.782377
		50.178			0.619778				53.272	82.458		0.590085				14.09	22.274		0.594026				30.991	45.74		0.643904				53.542			0.79016				30.502	43.829		0.728021				67.283	100.66		0.680481
		61.528			0.759969				55.09	92.793		0.610223				15.526	25.996		0.654567				39.514			0.820987				51.521			0.760334				21.777	46.892		0.519773				63.479	111.005		0.642009
		44.812			0.5535				46.72	86.983		0.51751				16.879	27.221		0.711609				32.572			0.676752				40.229			0.59369				26.685			0.636917				49.704	85.124		0.502692
		56.896			0.702756				40.959	86.887		0.453696				15.779	21.546		0.665233				22.253			0.462353				50.648			0.747451				22.261			0.531325				68.115	97.35		0.688896
		63.498			0.784302				49.863	92.722		0.552325				10.926	26.146		0.460634				36.198			0.75209				46.451			0.685512				15.449			0.368736				78.342	86.107		0.792329
		57.795			0.71386					106.331						11.444	21.856		0.482472			0629-14	22.704	40.843	37.1228	0.611593				40.949			0.604315				25.692			0.613216				59.624			0.60302
		59.029			0.729102					89.872						15.146			0.638546				32.371	43.548		0.871999				38.644			0.570299				24.091			0.575003				60.968			0.616613
		50.775			0.627152			0328-36	45.278	78.507	70.2906	0.644155				15.534			0.654904				26.04	33.231		0.701457				50.707			0.748321				28.078			0.670165				63.865			0.645912
		58.059			0.717121				49.486	64.777		0.70402			0629-4	25.101	45.942	45.0494	0.557188				28.59	30.869		0.770148				47.902			0.706926				23.965			0.571996			0401-121	41.847	92.283	69.8674	0.598949
	0328-31	73.133	104.961	86.4408	0.846048				43.994	64.248		0.625888				22.98	43.677		0.510106				30.307			0.8164				42.952			0.633875				21.957			0.524069				42.764	73.673		0.612074
		66.589	95.796		0.770343				37.463	72.322		0.532973				17.511	42.734		0.388706				26.076			0.702426				48.077			0.709508				20.803			0.496525				37.993	77.154		0.543787
		71.51	61.156		0.827272				44.026	69.381		0.626343				23.667	48.243		0.525356				22.644			0.609976				45.706			0.674518				24.607			0.587319				40.73	65.427		0.582962
		56.769	83.85		0.656739				44.778	75.038		0.637041				26.763	48.49		0.594081				31.708			0.854139				47.422			0.699842			0819-47	55	110.489	110.618	0.497205				42.145	48.819		0.603214
		58.503			0.676799				47.305	67.761		0.672992				15.762	43.283		0.349882				19.504			0.525392				52.52			0.775077				55.786	100.382		0.50431				41.004	59.177		0.586883
		62.903			0.727701				46.313			0.658879				21.346	48.571		0.473835				21.687			0.584197			0228-20	56.506	76.249	79.0694	0.714638				64.556	106.745		0.583592				41.524	57.049		0.594326
		77.527			0.89688			0328-37	38.622	82.597	70.4145	0.548495				30.225	41.673		0.670929				29.632			0.798217				57.291	70.021		0.724566				42.598	122.246		0.38509				45.218	85.357		0.647198
		55.271			0.639409				53.507	61.926		0.759886				17.543	42.832		0.389417				25.667			0.691409				58.681	79.686		0.742146				46.932	120.711		0.424269				56.821			0.813269
	0401-109	61.236	67.631	67.1167	0.91238				41.812	71.771		0.593798				18.255			0.405221				28.839			0.776855				60.299	77.987		0.762609				60.933	124.175		0.55084				33.805			0.483845
		52.125	67.64		0.776632				53.997	65.364		0.766845				31.006			0.688266			0619-15	53.641	81.869	94.8994	0.56524				60.34	72.523		0.763127				62.233	100.927		0.562592				50.751			0.726391
		58.83	72.893		0.876532				57.512			0.816764				29.79			0.661273				53.247	103.241		0.561089				66.936	82.895		0.846548				56.273	99.878		0.508713				39.596			0.566731
		39.918	68.813		0.594755				40.837			0.579952				17.048			0.378429				58.938	97.038		0.621057				61.403	86.922		0.776571				51.495	118.328		0.465519				44.254			0.6334
		56.48	58.693		0.841519				43.679			0.620313				25.794			0.572571				55.364	91.799		0.583397				62.038	86.272		0.784602				63.491	102.303		0.573964				55.514			0.794563
		56.997	67.34		0.849222				45.183			0.641672			0629-5	19.958	44.631	41.0613	0.486054				54.321	90.283		0.572406				63.237			0.799766				57.301			0.518006			0401-122	49.273	65.175	70.7932	0.696013
		75.329	62.456		1.12236				37.143			0.527491				17.231	37.37		0.419641				46.468	97.903		0.489655				72.507			0.917005			0819-48	34.406	88.919	91.6249	0.375509				48.424	74.434		0.68402
		50.506	71.468		0.75251				54.861			0.779115				22.13	26.952		0.53895				54.886	102.163		0.57836				72.878			0.921697				24.973	89.082		0.272557				47.548	82.657		0.671646
		42.77			0.637248				50.24			0.713489				27.967	42.567		0.681104				57.879			0.609898				73.066			0.924075				38.984	78.251		0.425474				53.882	66.144		0.761118
		40.343			0.601087				41.868			0.594593				24.366	37.429		0.593405			0629-16	33.303	64.857	60.2469	0.552775				78.222			0.989283				25.426	69.506		0.277501				50.785	73.36		0.717371
		53.991			0.804434			0328-38	44.786	70.643	66.4433	0.674049				20.087	45.167		0.489195				43.494	63.822		0.721929				69.435			0.878153				29.053	87.075		0.317086				57.859	79.784		0.817296
		59.26			0.882939				36.726	58.036		0.552742				26.945	35.453		0.656214				42.978	58.478		0.713364			0228-21	51.348	85.27	83.5207	0.614793				37.088	94.294		0.404781				43.366	65.608		0.612573
		49.476			0.737163				36.471	80.085		0.548904				28.813	44.87		0.701707				29.488	60.061		0.489452				45.045	80.281		0.539327				37.882	90.208		0.413447				40.793	62.812		0.576228
		41.087			0.612172				46.577	65.364		0.701004				16.215	46.489		0.394897				42.821	62.665		0.710758				43.993	86.727		0.526731				36.781	102.429		0.40143				61.571	70.58		0.86973
		51.61			0.768959				59.611	56.933		0.897171				30.965	49.685		0.754116				32.695	54.645		0.542683				37.862	81.805		0.453324				39.965	105.238		0.436181				46.32	67.378		0.6543
		49			0.730071				51.792	63.436		0.779492				31.527			0.767803				33.527	53.339		0.556493				38.56			0.461682				46.269	111.247		0.504983				57.944			0.818497
	0401-110	29.675	48.745	50.1994	0.591142				38.888	70.606		0.585281				21.607			0.526213				32.348	58.894		0.536924				41.295			0.494428			0819-49	36.946	77.661	70.8545	0.521435				50.085			0.707483
		34.735	46.928		0.69194				38.096			0.573361				16.543			0.402885				26.902	62.968		0.446529				41.203			0.493327				45.591	68.665		0.643445			0401-123	57.055	93.726	109.012	0.523384
		34.813	57.629		0.693494			0328-39	39.772	72.533	71.6408	0.555158				17.593			0.428457				48.64	53.698		0.807344				43.815			0.5246				46.106	72.88		0.650714				57.219	123.072		0.524888
		36.66	50.567		0.730287				41.835	68.828		0.583955				28.254			0.688093				30.688	78.148		0.50937				49.378			0.591206				38.71	77.965		0.546331				68.657	109.256		0.629813
		25.54	45.41		0.508771				53.829	72.621		0.751373			0629-6	24.596	47.16	49.7613	0.49428				34.929	51.388		0.579764				43.308			0.51853				35.015	66.353		0.494182				64.79	109.993		0.59434
		29.802	46.701		0.593672				51.929	66.079		0.724852				28.44	46.036		0.571529				31.742			0.526865				36.485			0.436838					61.603					0401-124	55.951	87.402	78.6423	0.711462
		32.781	55.416		0.653015				46.411	71.256		0.647829				25.064	52.827		0.503685				34.849			0.578436				38.384			0.459574			0819-50	27.706	69.228	77.0167	0.35974				37.832	89.712		0.481064
		42.687			0.850348				51.317	78.528		0.716309				23.344	51.401		0.46912				42.1			0.698791				36.163			0.432982				32.202	86.55		0.418117				56.055	68.969		0.712784
		34.053			0.678354				47.172			0.658451				31.153	52.065		0.626049				41.825			0.694226				40.734			0.487711				46.295	81.286		0.601103				54.208	74.216		0.689298
		40.444			0.805667				41.669			0.581638				30.743	46.664		0.61781				33.569			0.55719			0308-10	49.024	81.904	84.9897	0.576823				50.263	71.594		0.652625				34.487	76.184		0.43853
	0401-112	64.812	79.622	99.5021	0.651363				38.485			0.537194				25.433	52.176		0.5111				32.352			0.53699				57.136	92.892		0.67227				50.675	60.385		0.657974				47.205	75.371		0.600249
		74.871	97.36		0.752456				49.701			0.693752				29.48			0.592428				43.414			0.720601				61.529	71.581		0.723959				26.937	85.896		0.349755			0401-125	60.86	117.071	95.5636	0.636854
		99.548	107.074		1.00046			0328-40	22.553	52.762	58.89	0.382968				21.816			0.438413			0629-17	34.772	69.64	62.2629	0.558471				43.374	97.102		0.510344				28.316	84.178		0.36766				54.186	95.258		0.567015
		78.127	112.318		0.785179				30.02	51.471		0.509764				24.115			0.484614				35.688	62.998		0.573183				52.959	77.031		0.623123				42.753			0.555113				58.672	104.778		0.613958
		82.522	95.493		0.829349				34.289	65.229		0.582255			0629-7	19.291	52.953	45.6894	0.42222				31.669	56.991		0.508634				56.798	89.428		0.668293				48.99			0.636096				60.674	77.349		0.634907
		74.325	104.559		0.746969				33.784	62.309		0.57368				22.948	45.53		0.502261				35.384	66.99		0.5683				53.424			0.628594				55.364			0.718857				62.398	104.49		0.652948
		62.587	98.189		0.629002				25.069	61.723		0.425692				25.236	43.231		0.552338				40.839	66.104		0.655913				54.909			0.646067				46.105			0.598636				55.881	84.666		0.584752
		76.213	101.402		0.765943				27.115	65.671		0.460435				16.259	46.335		0.355859				46.373	55.146		0.744794				48.252			0.56774			0819-51	23.27	48.451	57.8537	0.402222				48.06	85.333		0.502911
		91.715			0.921739				35.468	53.065		0.602275				23.563	42.58		0.515721				24.96	57.971		0.400881				54.669			0.643243				25.293	55.259		0.437189				50.237			0.525692
	0401-114	50.019	58.687	58.8386	0.850105				38.121			0.647326				23.008	47.679		0.503574				36.204			0.58147				44.78			0.526888				24.579	61.64		0.424848				58.623			0.613445
		27.29	60.839		0.463811				37.262			0.632739				19.12	41.518		0.418478				48.421			0.777687				45.948			0.54063				39.766	69.893		0.687355				58.959			0.616961
		30.631	60.248		0.520594				36.532			0.620343				24.685			0.540278				39.23			0.630071				45.378			0.533924				44.17	53.438		0.763478			0401-126	36.168	84.895	64.2107	0.563271
		45.46	52.078		0.772622				36.08			0.612668				24.35			0.532946				28.865			0.463599				33.333			0.392201				37.472	57.73		0.647703				33.503	62.724		0.521767
		49.31	62.341		0.838055			0328-42	29.474	58.416	60.9466	0.483604				17.939			0.392629				37.466			0.601739				52.8			0.621252				24.873	69.284		0.42993				40.524	67.358		0.63111
		50.62			0.86032				34.191	53.594		0.561				21.06			0.460938				41.292			0.663188			0308-11	57.426	89.813	81.9975	0.700338				29.554	56.291		0.510841				33.501	53.392		0.521736
		44.059			0.748811				34.134	62.327		0.560064			0629-8	20.733	44.391	37.9609	0.546167				49.49			0.794856				54.807	87.33		0.668398				24.974	48.697		0.431675				27.519	61.973		0.428574
		41.776			0.71001				26.468	61.626		0.434282				23.993	35.935		0.632045			0629-18	77.723	106.806	104.822	0.741479				49.962	89.881		0.609311				31.003			0.535887				25.839	64.431		0.40241
		48.146			0.818272				34.837	63.356		0.571599				18.446	28.137		0.485921				79.499	106.239		0.758422				35.675	69.27		0.435074				34.88			0.6029				30.825	62.918		0.48006
		34.238			0.581897				31.542	61.596		0.517535				27.784	45.075		0.731911				67.592	105.819		0.644829				45.663	75.265		0.556883				33.183			0.573568				25.971	57.865		0.404466
									29.374	65.711		0.481963				26.068	35.975		0.686707				69.262	93.436		0.660761				34.117	80.426		0.416074			0819-52	42.487	82.716	88.7476	0.47874				37.172	62.34		0.578907
	0401-116	25.74	57.141	54.8205	0.469532				24.107			0.395543				23.188	29.612		0.610839				70.322	104.524		0.670873				38.399			0.468295				42.137	90.602		0.474796				43.55			0.678236
		31.111	53.051		0.567507				40.557			0.665452				16.017	41.212		0.421934				72.039	119.487		0.687254				30.553			0.372609				50.107	82.293		0.564601				37.819			0.588983
		28.005	59.26		0.510849				33.252			0.545593				13.931	40.057		0.366983				79.696	97.44		0.760302				46.653			0.568956				53.812	84.185		0.606349				34.357			0.535067
		40.504	60.961		0.738848				37.528			0.615752				21.733	41.254		0.57251				69.765			0.66556				34.308			0.418403				34.149	83.173		0.384788				41.378			0.64441
		35.439	51.436		0.646455				41.693			0.684091				19.751			0.520299				56.301			0.537113			0308-13	49.386	85.308	82.7987	0.596458				44.79	82.597		0.50469				27.015			0.420724
		37.441	65.292		0.682974				36.999			0.607073				22.839			0.601646				63.095			0.601928				48.819	65.839		0.58961				44.03	104.599		0.496126				32.328			0.503468
		31.366	46.422		0.572158											21.24			0.559523				65.202			0.622028				47.628	89.352		0.575226				46.79	84.943		0.527226				50.964			0.7937
		40.933	45.001		0.746673											24.171			0.636734											59.275	89.821		0.715892				45.324	103.078		0.510707			0401-127	54.918	72.366	67.7784	0.810258
		41.707			0.760792																									63.905	83.639		0.771811				39.917	89.29		0.449781				46.62	68.92		0.687829
		43.763			0.798296																									55.392	90.139		0.668996				42.21			0.475618				36.215	62.139		0.534314
		29.062			0.53013																										77.398						39.29			0.442716				32.617	62.326		0.48123
		44.486			0.811485																										80.894													47.392	87.941		0.699219
		41.884			0.764021																								0308-14	40.821	58.043	60.099	0.679229											56.866	73		0.838998
	0401-118	58.067	75.944	73.602	0.788932																									46.78	67.135		0.778382											51.164	61.193		0.754871
		56.129	73.917		0.762602																									36.986	59.171		0.615418											48.955	57.609		0.72228
		39.173	66.75		0.532227																									42.151	56.484		0.701359											36.971	64.512		0.545468
		41.371	73.885		0.562091																									36.632	61.792		0.609528											33.96			0.501044
		57.357	77.514		0.779286																									42.451	57.969		0.706351											53.878			0.794913
[truncated: 5 more columns]

## Sheet: Fig 2J
control	Normalized OPP	Ectopi Zfh1+ cells	Normalized OPP	No Zfh1+ cells	Normalized OPP
	0.842404	Data from Fig.2I - eIF2a+1A+3a+3h	0.738332	Data from Fig. 2I - eIF4A+4G1+3d	0.702734
	0.731458		0.605841		0.364445
	0.834282		0.530741		0.428033
	0.668391		0.615588		0.398724
	0.831507		0.598433		0.394016
	0.877651		0.64958		0.60053
	0.755287		0.634184		0.510496
	0.835055		0.642366		0.787522
	0.678863		0.482668		0.383732
	0.736709		0.598074		0.577581
	1.04253		0.561146		0.516704
	0.82206		0.579346		0.406199
	0.683136		0.697978		0.472968
	0.637812		0.619995		0.576383
	0.617147		0.683106		0.620684
	0.517507		0.509884		0.397258
	0.629796		0.61189		0.512827
	0.607427		0.450218		0.661644
	0.604339		0.551627		0.605387
	0.619778		0.590085		0.728021
	0.759969		0.610223		0.519773
	0.5535		0.51751		0.636917
	0.702756		0.453696		0.531325
	0.784302		0.552325		0.368736
	0.71386				0.613216
	0.729102				0.575003
	0.627152		0.644155		0.670165
	0.717121		0.70402		0.571996
	0.846048		0.625888		0.524069
	0.770343		0.532973		0.496525
	0.827272		0.626343		0.587319
	0.656739		0.637041		0.497205
	0.676799		0.672992		0.50431
	0.727701		0.658879		0.583592
	0.89688		0.548495		0.38509
	0.639409		0.759886		0.424269
	0.91238		0.593798		0.55084
	0.776632		0.766845		0.562592
	0.876532		0.816764		0.508713
	0.594755		0.579952		0.465519
	0.841519		0.620313		0.573964
	0.849222		0.641672		0.518006
	1.12236		0.527491		0.375509
	0.75251		0.779115		0.272557
	0.637248		0.713489		0.425474
	0.601087		0.594593		0.277501
	0.804434		0.674049		0.317086
	0.882939		0.552742		0.404781
	0.737163		0.548904		0.413447
	0.612172		0.701004		0.40143
	0.768959		0.897171		0.436181
	0.730071		0.779492		0.504983
	0.591142		0.585281		0.521435
	0.69194		0.573361		0.643445
	0.693494		0.555158		0.650714
	0.730287		0.583955		0.546331
	0.508771		0.751373		0.494182
	0.593672		0.724852
	0.653015		0.647829		0.35974
	0.850348		0.716309		0.418117
	0.678354		0.658451		0.601103
	0.805667		0.581638		0.652625
	0.651363		0.537194		0.657974
	0.752456		0.693752		0.349755
	1.00046		0.382968		0.36766
	0.785179		0.509764		0.555113
	0.829349		0.582255		0.636096
	0.746969		0.57368		0.718857
	0.629002		0.425692		0.598636
	0.765943		0.460435		0.402222
	0.921739		0.602275		0.437189
	0.850105		0.647326		0.424848
	0.463811		0.632739		0.687355
	0.520594		0.620343		0.763478
	0.772622		0.612668		0.647703
	0.838055		0.483604		0.42993
	0.86032		0.561		0.510841
	0.748811		0.560064		0.431675
	0.71001		0.434282		0.535887
	0.818272		0.571599		0.6029
	0.581897		0.517535		0.573568
			0.481963		0.47874
	0.469532		0.395543		0.474796
	0.567507		0.665452		0.564601
	0.510849		0.545593		0.606349
	0.738848		0.615752		0.384788
	0.646455		0.684091		0.50469
	0.682974		0.607073		0.496126
	0.572158		0.335983		0.527226
	0.746673		0.398835		0.510707
	0.760792		0.629513		0.449781
	0.798296		0.714285		0.475618
	0.53013		0.432506		0.442716
	0.811485		0.483474		0.829798
	0.764021		0.395402		0.837216
	0.867039		0.517937		0.700131
	0.838101		0.360124		0.541278
	0.584919		0.531208		0.695474
	0.617739		0.472911		0.504036
	0.856437		0.415648		0.686433
	0.738402		0.617167		0.63577
	0.710271		0.469918		0.821785
	0.7499		0.563822		0.594528
	0.811269		0.555151		0.723267
	0.846567		0.510455		0.62594
	1.01194		0.560046		0.723707
	1.08359		0.555071		0.489146
			0.594026		0.670384
			0.654567		0.595315
			0.711609		0.522616
			0.665233		0.66434
			0.460634		0.782377
			0.482472		0.680481
			0.638546		0.642009
			0.654904		0.502692
			0.557188		0.688896
			0.510106		0.792329
			0.388706		0.60302
			0.525356		0.616613
			0.594081		0.645912
			0.349882		0.598949
			0.473835		0.612074
			0.670929		0.543787
			0.389417		0.582962
			0.405221		0.603214
			0.688266		0.586883
			0.661273		0.594326
			0.378429		0.647198
			0.572571		0.813269
			0.486054		0.483845
			0.419641		0.726391
			0.53895		0.566731
			0.681104		0.6334
			0.593405		0.794563
			0.489195		0.696013
			0.656214		0.68402
			0.701707		0.671646
			0.394897		0.761118
			0.754116		0.717371
			0.767803		0.817296
			0.526213		0.612573
			0.402885		0.576228
			0.428457		0.86973
			0.688093		0.6543
			0.49428		0.818497
			0.571529		0.707483
			0.503685		0.523384
			0.46912		0.524888
			0.626049		0.629813
			0.61781		0.59434
			0.5111		0.711462
			0.592428		0.481064
			0.438413		0.712784
			0.484614		0.689298
			0.42222		0.43853
			0.502261		0.600249
			0.552338		0.636854
			0.355859		0.567015
			0.515721		0.613958
			0.503574		0.634907
			0.418478		0.652948
			0.540278		0.584752
			0.532946		0.502911
			0.392629		0.525692
			0.460938		0.613445
			0.546167		0.616961
			0.632045		0.563271
			0.485921		0.521767
			0.731911		0.63111
			0.686707		0.521736
			0.610839		0.428574
			0.421934		0.40241
			0.366983		0.48006
			0.57251		0.404466
			0.520299		0.578907
			0.601646		0.678236
			0.559523		0.588983
			0.636734		0.535067
			0.721883		0.64441
			0.660836		0.420724
			0.725263		0.503468
			0.837557		0.7937
			0.809174		0.810258
			0.826245		0.687829
			0.897127		0.534314
			0.765877		0.48123
			0.697441		0.699219
			0.679792		0.838998
			0.696659		0.754871
			0.655282		0.72228
			0.475027		0.545468
			0.498983		0.501044
			0.610619		0.794913
			0.658344		0.72817
			0.79433		0.731898
			0.575568		0.587668
			0.543197		0.656227
			0.643904		0.569648
			0.820987		0.737778
			0.676752		0.641313
			0.462353		0.456548
			0.75209		0.629671
			0.611593		0.607296
			0.871999		0.558731
			0.701457		0.553829
			0.770148		0.663392
			0.8164		0.533902
			0.702426		0.570407
			0.609976		0.438565
			0.854139		0.65678
			0.525392		0.572483
			0.584197		0.641779
			0.798217		0.640868
			0.691409		0.598963
			0.776855		0.796574
			0.56524		0.806453
			0.561089		0.631149
			0.621057		0.820196
			0.583397		0.612547
			0.572406		0.741362
			0.489655		0.934362
			0.57836		0.616251
			0.609898		0.761821
			0.552775		0.742987
			0.721929		0.717411
			0.713364		0.662127
			0.489452
			0.710758		0.723432
			0.542683		0.671707
			0.556493		0.67957
			0.536924		0.61931
			0.446529		0.638111
			0.807344		0.418337
			0.50937		0.631915
			0.579764		0.732022
			0.526865		0.575101
			0.578436		0.616283
			0.698791
			0.694226
			0.55719
			0.53699		0.615181
			0.720601		0.690946
			0.558471		0.576397
			0.573183		0.405625
			0.508634		0.682226
			0.5683		0.53032
			0.655913		0.618959
			0.744794		0.449375
			0.400881		0.433887
			0.58147		0.657522
			0.777687		0.684875
			0.630071		0.629637
			0.463599		0.692248
			0.601739		0.553398
			0.663188		0.642147
			0.794856		0.656499
			0.741479		0.567815
			0.758422		0.729425
			0.644829		0.767305
			0.660761		0.629413
			0.670873		0.558757
			0.687254		0.517766
			0.760302		0.750328
			0.66556		0.729375
			0.537113		0.630746
			0.601928		0.806045
			0.622028		0.627381
			0.635898		0.720514
			0.591969		0.764902
			0.549359		0.856291
			0.541544		0.734689
			0.541275		0.674396
			0.679006		0.864986
			0.589468		0.690604
			0.498177		0.834941
			0.498903		0.497106
			0.48234		0.801911
			0.582111		0.583387
			0.484084		0.76599
			0.712667		0.613367
			0.62747		0.614001
			0.566506		0.746709
			0.596818		0.938296
			0.679152		0.519275
			0.755243		0.728664
			0.628429		0.476886
			0.79016		0.730546
			0.760334		0.566025
			0.59369		0.471942
			0.747451		0.744106
			0.685512		0.513603
			0.604315		0.710204
			0.570299		0.484824
			0.748321
			0.706926
			0.633875
			0.709508
			0.674518
			0.699842
			0.775077
			0.714638
			0.724566
			0.742146
			0.762609
			0.763127
			0.846548
			0.776571
			0.784602
			0.799766
			0.917005
			0.921697
			0.924075
			0.989283
			0.878153
			0.614793
			0.539327
			0.526731
			0.453324
			0.461682
			0.494428
			0.493327
			0.5246
			0.591206
			0.51853
			0.436838
			0.459574
			0.432982
			0.487711
			0.576823
			0.67227
			0.723959
			0.510344
			0.623123
			0.668293
			0.628594
			0.646067
			0.56774
			0.643243
			0.526888
			0.54063
			0.533924
			0.392201
			0.621252
			0.700338
			0.668398
			0.609311
			0.435074
			0.556883
			0.416074
			0.468295
			0.372609
			0.568956
			0.418403
			0.596458
			0.58961
			0.575226
			0.715892
			0.771811
			0.668996
			0.679229
			0.778382
			0.615418
			0.701359
			0.609528
			0.706351
			0.779963
			0.671054
			0.554764
			0.798917
			0.950641
			0.874796
			0.816464
			0.737627
			0.774274
			0.563413
			0.537999
			0.628784
			0.703496
			0.481799
			0.461214
			0.677254
			0.541003
			0.668902
			0.645784
			0.834452
			0.64725
			0.764478
			0.515712
			0.521972
			0.648143
			0.913969
			0.789597
			0.494832
			0.518862
			0.793523
			0.638781
			0.732137
			0.49837
			0.537764

## Sheet: Fig 4F
control	testis	Stat92E in CySC clones	Stat92E in WT CySCs	Average in WT CySCs	Normalized Stat92E level		eIF4A1013	testis	Stat92E in CySC clones	Stat92E in WT CySCs	Average in WT CySCs	Normalized Stat92E level
	0615-27	37.063	33.704	36.2973	1.02109			0613-36	75.76	42.878	42.3014	1.79096
		28.199	42.369		0.776889				57.894	48.87		1.36861
		25.374	32.819		0.69906				40.897	43.358		0.9668
	0615-28	56.952	32.598	51.9777	1.0957				41.739	52.613		0.986705
		27.053	49.983		0.520474				47.148	23.788		1.11457
		31.058	61.825		0.597526				45.809			1.08292
		73.905	55.794		1.42186				41.442			0.979684
		39.617	48.948		0.762193				21.865			0.516886
		42.577	62.718		0.81914				48.983			1.15795
	0615-30	61.677	91.344	77.2091	0.798831				42.213			0.99791
		85.879	67.255		1.11229			0624-3	21.519	42.18	46.1473	0.466311
		92.476	81.588		1.19773				23.736	39.795		0.514353
		85.707	57.851		1.11006				21.156	25.014		0.458445
		63.026	79.974		0.816303					59.652
		104.727	49.266		1.35641					38.691
		63.565	87.982		0.823284					53.291
			74.381							64.408
			84.372					0624-7	67.173	52.94	48.5562	1.38341
			106.535							56.872
			68.752							34.826
	0615-31	37.642	54.285	65.6813	0.5731					57.608
		37.476	67.523		0.570573					40.535
		23.601	70.138		0.359326			0624-9	43.367	31.243	42.07	1.03083
		54.785	70.484		0.834103				43.347	46.814		1.03035
		64.278	50.979		0.978634					48.153
		61.304	80.679		0.933355			0624-11	34.382	35.33	34.4927	0.996792
		66.29			1.00927				40.826	31.876		1.18361
		50.739			0.772503					36.272
		63.435			0.9658			0624-17	36.727	41.04	37.375	0.982662
		68.138			1.0374					33.71
	0615-34	85.835	79.922	94.3265	0.909978			0629-28	23.064	28.597	29.968	0.769621
		80.948	103.546		0.858168				42.67	31.339		1.42385
		65.737	106.755		0.696909			0629-29	51.021	60.996	60.996	0.836465
		63.837	83.971		0.676766			0629-31	32.609	26.002	33.6504	0.969052
		40.511	48.606		0.429476				38.371	22.808		1.14028
		69.37	112.674		0.735424					42.68
		77.466	107.859		0.821254					31.038
			111.279							45.724
								0629-32	19.586	46.53	31.5165	0.621452
	0615-35	65.615	69.839	80.453	0.815569				13.838	30.366		0.439072
			89.92						29.48	24.114		0.935383
			81.6							25.056
	0615-36	72.252	96.612	82.0258	0.880845			0615-23	46.721	51.172	59.933	0.779554
		79.958	84.149		0.974791					93.439
		78.176	82.069		0.953066					48.832
		80.353	76.544		0.979606					46.289
			70.755
	0615-38	68.734	86.163	84.7556	0.810967
		52.467	75.441		0.619039
		61.637	84.583		0.727232
		62.472	79.926		0.737084
		66.796	87.692		0.788102
		82.471	103.908		0.973045
			75.576
	0615-39	61.627	69.538	65.576	0.93978
		49.783	56.268		0.759165
			45.728
			90.77
	0615-40	45.14	62.3	55.7216	0.810098
		50.209	66.303		0.901068
		61.784	46.611		1.1088
		62.937	78.163		1.12949
		49.718	65.611		0.892257
		45.138	40.515		0.810063
		49.693	31.688		0.891808
			54.582
	0615-41	99.863	84.044	96.3746	1.0362
		84.482	132.759		0.8766
			102.885
			119.947
			77.864
			69.436
			81.123
			102.939

## Sheet: Fig 4G
control	testis	eya+ cell	ectopic zfh1		lacz;upd	testis	eya+ cell	ectopic zfh1		upd; eIF4g RNAi	testis	eya+ cell	ectopic zfh1
	0413-12	1	0			1027-1	0	1			0718-1	1	1
	0413-14	1	0			1027-2	0	1			0718-2	1	1
	0413-15	1	0			1027-3	0	1			0718-3	1	1
	0413-17	1	0			1027-4	0	1			0718-4	1	1
	0413-18	1	0			1027-5	0	1			0718-5	1	1
	0413-19	1	0			1027-6	0	1			0718-6	1	1
	0413-20	1	0			1105-1	0	1			0718-7	1	1
	0413-21	1	0			1105-2	0	1			0718-8	1	1
	0413-22	1	0			1105-3	0	1			0718-9	1	1
	0413-23	1	0			1105-4	0	1			0718-10	1	1
	0413-24	1	0			1105-5	0	1			0724-9	1	1
	0413-25	1	0			1105-6	0	1			0724-10	1	1
	0413-26	1	0			1109-1	0	1			0724-12	1	1
	0413-28	1	0			1109-2	0	1			0711-24	1	1
	0413-29	1	0			1109-3	0	1			0727-1	1	1
						1109-4	1	1
						1109-5	0	1

## Sheet: Fig 5C
Zfh1+Eya- cell number	Control	eIF3d1 RNAi
	47	1
	33	4
	23	0
	27	0
	25	0
	36	0
	30	0
	40	0
	45	0
	35	0
	37	4
	21	2
	32	0
	31	2
	35	0
	33
	33
	30
	29
	32
	37
	45
	23
	26
	28
	23
	NB this is the same control set as in Fig. 2H, experiments done in parallel

## Sheet: Fig 5F
2 days	genotype	testes with cyst cell clone	total testes
	control	29	51
	eIF3dey5735	18	38
	eIF3dEP654	11	24

[truncated: 27 more sheets: Fig 5I, Fig 6D, Fig 6E, Fig 6F, Fig 7C, Fig 7F, Fig 7I, Fig 8B, Fig 8E, Fig S1B, Fig S2E, Fig S2F, Fig S2G, Fig S2H, Fig S2M, Fig S2N, Fig S3E, Fig S3F, Fig S5D, Fig S6C …]
